# Supplementary material for: A diverse diapsid tooth assemblage from the Early Triassic (Driefontein locality, South Africa) records the recovery of diapsids following the end-Permian mass extinction
Source: PLoS One. 2023 May 1;18(5):e0285111. doi: 10.1371/journal.pone.0285111 (PMC10150976; doi:10.1371/journal.pone.0285111)
Supplement: S1 Dataset — (CSV) [file pone.0285111.s001.csv]

specimen ID	Field ID	taxon	element	relative tooth position	morphotype	fabl	bw	fabl/bw	tch	da (per mm, * = per 1/2mm)	dc (per mm, * = per 1/2mm)	db (per mm, * = per 1/2mm)	ma (per mm, * = per 1/2mm)	mc (per mm, * = per 1/2mm)	mb (per mm, * = per 1/2mm)	notes
BP/1/6792		indet archosauriform	isolated tooth		?	7.5	4.6	1.630434783	9.5		4	6
BP/1/6839		indet archosauriform	isolated tooth		?	9.1	6.8	1.338235294	11.5	4	4	4	3		4
BP/1/6904		indet archosauriform	isolated tooth		?	8.8	5.2	1.692307692	9.9	4	3	4		4	4
BP/1/6915A		indet archosauriform	isolated tooth		?	5.1	4.2	1.214285714	9.9	4	4	5
BP/1/6915B		indet archosauriform	isolated tooth		?	8.9	4.2	2.119047619	14.9		3	3	3
BP/1/6915C		indet archosauriform	isolated tooth		?	7.1	5.2	1.365384615	9.3	4	5	5			4
BP/1/6915D		indet archosauriform	isolated tooth		?	5.8	3.9	1.487179487	10.1	4	4	3		3	3
BP/1/6915E		indet archosauriform	isolated tooth		?	4.7	3.8	1.236842105	6.2	NA	NA	NA	NA	NA	NA
BP/1/6915F		indet archosauriform	isolated tooth		?	7.2	5.7	1.263157895	11.5	NA	NA	NA	NA	NA	NA
BP/1/6915G		indet archosauriform	isolated tooth		?	5.1	4.5	1.133333333	9.6	NA	NA	NA	NA	NA	NA
BP/1/6915H		indet archosauriform	isolated tooth		?	6.2	5.1	1.215686275	11	NA	NA	NA	NA	NA	NA
BP/1/9105	A382	indet archosauriform	isolated tooth		A	3.7	2.4	1.541666667	7.2	7	6	6	7	7	5
BP/1/9108	B509	indet archosauriform	isolated tooth		A	7.8	5.7	1.368421053	12.7			5	5		5
BP/1/9114	B510	indet archosauriform	isolated tooth		A	6.9	5.2	1.326923077	11.2	4	5	5				likely "A" but mesial carina worn
BP/1/9102	B534	indet archosauriform	isolated tooth		A	6.4	4.6	1.391304348	13.2	5	5	4	5	6	6
BP/1/9112	B555	indet archosauriform	isolated tooth		A	2.6	1.7	1.529411765	4.5	4*	5*	5*	6*
BP/1/9111	B574	indet archosauriform	isolated tooth		A	3.6	2.3	1.565217391	6.9	10	9	8	8	7	6
BP/1/9110	B712	indet archosauriform	isolated tooth		A	2.7	1.7	1.588235294	3.4	6			6
BP/1/8377		Garjainia	isolated tooth		A	11	9.8	1.12244898	18.9	4	5	5			4			1.42121307
BP/1/9104	D198	indet archosauriform	isolated tooth		A	1.7	1.1	1.545454545	2.8
BP/1/9106	I271	indet archosauriform	isolated tooth		A	5.3	3.5	1.514285714	7.4		5	6		6	7
BP/1/9113	I374	indet archosauriform	isolated tooth		A	4.9	3.8	1.289473684	7.1	6	6	5
BP/1/9116	J332	indet archosauriform	isolated tooth		A	1.2	1.1	1.090909091				8			8
BP/1/9107	J610	indet archosauriform	isolated tooth		A	2.1	1.4	1.5			8			12
BP/1/9103	J954	indet archosauriform	isolated tooth		A	1.5	1	1.5	2.5		6*	6*		6*	6*
BP/1/9115	K107	indet archosauriform	isolated tooth		A	1.3	0.9	1.444444444	2.4
BP/1/9124	A716	indet archosauriform	isolated tooth		B	2.5	2.6	0.961538462	4.9									0.889706744
BP/1/9125	A845	indet archosauriform	isolated tooth		B	0.9	1.1	0.818181818	2.3
BP/1/9122	B480	indet archosauriform	isolated tooth		B	1.9	2.1	0.904761905	5.7
BP/1/9117	D254	indet archosauriform	isolated tooth		B	0.7	0.9	0.777777778	1.5
BP/1/9118	D604	indet archosauriform	isolated tooth		B	1.2	1.3	0.923076923	2
BP/1/9119	E220	indet archosauriform	isolated tooth		B	1	1	1	1.8
BP/1/9121	G995	indet archosauriform	isolated tooth		B	1.2	1.2	1	2.1
BP/1/9120	I640	indet archosauriform	isolated tooth		B	1.3	1.6	0.8125	2.5
BP/1/9123	J292	indet archosauriform	isolated tooth		B	1.7	2.1	0.80952381	3.8
BP/1/9131	A163	indet archosauriform	jaw	1	C	1.7	0.8	2.125	2.4							inside jaw bone, new morph?
BP/1/9127	A867	indet archosauriform	isolated tooth		C	1.8	1.4	1.285714286	2.5		6*
BP/1/9130	A912	indet archosauriform	jaw	1	C	1.5	1	1.5
BP/1/9128	F970	indet archosauriform	isolated tooth		C	2.5	2.2	1.136363636	4.7		9	9						1.49512987
BP/1/9129	I415	indet archosauriform	isolated tooth		C	1	0.7	1.428571429	1.5
BP/1/9162	A190	indet archosauriform	isolated tooth		D	1.6	1.4	1.142857143
BP/1/9167	A660	indet archosauriform	isolated tooth		D	1.1	0.9	1.222222222	1.6							root attached
BP/1/9147	B542	indet archosauriform	isolated tooth		D	2.5	3	0.833333333										1.140599357
BP/1/9148	B569	indet archosauriform	isolated tooth		D		1.9	0	4.4
BP/1/9139	B576	indet archosauriform	isolated tooth		D	3.8	2.1	1.80952381
BP/1/9149	B594	indet archosauriform	isolated tooth		D	1.8	1.7	1.058823529	2.9
BP/1/9150	B598	indet archosauriform	isolated tooth		D	1.8	1.7	1.058823529
BP/1/9151	B600	indet archosauriform	isolated tooth		D	1.5	1.5	1	2.3
BP/1/9144	B839	indet archosauriform	isolated tooth		D	2.1	1.9	1.105263158	3.4
BP/1/9146	B848/9	indet archosauriform	isolated tooth		D	3.1	2.5	1.24
BP/1/9145	C057	indet archosauriform	isolated tooth		D	1.5	1.5	1	2.9
BP/1/9143	C097	indet archosauriform	isolated tooth		D	1	1	1	2.4							weakly striated
BP/1/9152	C114	indet archosauriform	isolated tooth		D	1	1	1	1.8
BP/1/9133	C360	indet archosauriform	isolated tooth		D	2	1.8	1.111111111	4.1
BP/1/9159	D249	indet archosauriform	isolated tooth		D	1.5	1.2	1.25	1.9
BP/1/9136	D788	indet archosauriform	isolated tooth		D	0.9	0.7	1.285714286	1.2
BP/1/9132	D982	indet archosauriform	isolated tooth		D	0.8	0.6	1.333333333	1.5
BP/1/9138	D989	indet archosauriform	isolated tooth		D	1.6	1	1.6	2.4
BP/1/9153	E193	indet archosauriform	isolated tooth		D	1.2	1.1	1.090909091	2.1
BP/1/9154	E211	indet archosauriform	isolated tooth		D	1.4	1.3	1.076923077	2.3
BP/1/9155	E228	indet archosauriform	isolated tooth		D	1.4	1.3	1.076923077	2.7
BP/1/9156	F437	indet archosauriform	isolated tooth		D	1.1	0.9	1.222222222	1.8
BP/1/9137	F896	indet archosauriform	isolated tooth		D	2.9	2	1.45	3.2
BP/1/9157	G153	indet archosauriform	isolated tooth		D	1.8	1.8	1	3.6
BP/1/9161	G461	indet archosauriform	isolated tooth		D	0.7	0.6	1.166666667	0.8
BP/1/9158	H218	indet archosauriform	isolated tooth		D	2.1	1.7	1.235294118	3.6
BP/1/9141	I333	indet archosauriform	isolated tooth		D	2	1.5	1.333333333	2.9
BP/1/9160	I425	indet archosauriform	isolated tooth		D	1.8	1.6	1.125	3.2
BP/1/9140	I841	indet archosauriform	isolated tooth		D	1.3	1.1	1.181818182	2.2
BP/1/9134	J875	indet archosauriform	isolated tooth		D	1.3	1.1	1.181818182	2.7
BP/1/9135	K013	indet archosauriform	isolated tooth		D	0.7	0.6	1.166666667	1.2
BP/1/9167	A177	indet archosauriform	isolated tooth		E	2.5	1.5	1.666666667	5.3							recurved, bicarinate, no serrations, labio-lingually compressed
BP/1/9109	G196	indet archosauriform	isolated tooth		A	2.1	1.5	1.4	2.9			5*						1.609047619
BP/1/9166	G983	indet archosauriform	isolated tooth		E	1.8	1	1.8	4.2							recurved, bicarinate, no serrations, labio-lingually compressed
BP/1/9164	B581	indet archosauriform	isolated tooth		E	1.4	0.8	1.75	2.9							very worn
BP/1/9165	J797	indet archosauriform	isolated tooth		E	1	0.7	1.428571429	1.8							furrow/ridge on medial surface
BP/1/9169	E431	indet archosauriform	isolated tooth		F	0.7	0.5	1.4	0.9									1.523484848
BP/1/9170	G292	indet archosauriform	isolated tooth		F	1.7	1.1	1.545454545	3.2
BP/1/9168	I292	indet archosauriform	isolated tooth		F	1.3	0.8	1.625	2.6
BP/1/9172	B565	indet archosauriform	isolated tooth		G	4	2.5	1.6	8.9	7	8	7		8	6			1.542045455
BP/1/9171	I084	indet archosauriform	isolated tooth		G	4.9	3.3	1.484848485	11.2		5	5		5	8	new morphotype?
BP/1/9173	J315	indet archosauriform	isolated tooth		G	3.5	2.4	1.458333333	8.3	6	7	6
N/A	J360	indet archosauriform	isolated tooth		G	3.9	2.4	1.625	9.9							unclear if lack of denitcles original or weathered. Ridging similar to that of I084
BP/1/5525		Garjainia	right maxilla	1	Garjainia	5.4	3.9	1.384615385
BP/1/5525		Garjainia	right maxilla	2	Garjainia	5.5	5.3	1.037735849
BP/1/5525		Garjainia	right maxilla	3	Garjainia	10.1	6.7	1.507462687
BP/1/5525		Garjainia	right maxilla	4	Garjainia	6.1	5.9	1.033898305				>3
BP/1/5525		Garjainia	right maxilla	5	Garjainia	10.4	9.9	1.050505051
BP/1/5525		Garjainia	right maxilla	7	Garjainia	9.3	9.2	1.010869565
BP/1/5525		Garjainia	right maxilla	8	Garjainia	5.9	6.2	0.951612903
BP/1/5525		Garjainia	right maxilla	9	Garjainia	9.9	7.6	1.302631579
BP/1/5525		Garjainia	right maxilla	10	Garjainia	6.8	6	1.133333333
BP/1/5525		Garjainia	right maxilla	11	Garjainia	7.6	5.8	1.310344828
BP/1/5760A		Garjainia	left premaxilla	1	Garjainia	10.5	9.6	1.09375
BP/1/6232K		Garjainia	left dentary	5	Garjainia	7.5	6.3	1.19047619
BP/1/6232L		Garjainia	left premaxilla	3	Garjainia	9.2	7.9	1.164556962
BP/1/6232L		Garjainia	left premaxilla	6	Garjainia	7.1	4.6	1.543478261
BP/1/6232M		Garjainia	right maxilla	5	Garjainia	9.9	9.7	1.020618557
BP/1/6232M		Garjainia	right maxilla	7	Garjainia	9.5	7.3	1.301369863
BP/1/6232M		Garjainia	right maxilla	9	Garjainia	8.5	6.9	1.231884058
BP/1/6232N		Garjainia	right premaxilla	2	Garjainia	7.5	6.1	1.229508197	14.6	4	4	5	5
BP/1/6232N		Garjainia	right premaxilla	5	Garjainia	7	4.4	1.590909091
BP/1/7138		Garjainia	left maxilla	1	Garjainia
BP/1/7138		Garjainia	left maxilla	2	Garjainia	8.3	7.1	1.169014085				>4
BP/1/7138		Garjainia	left maxilla	3	Garjainia	9.4	10.2	0.921568627
BP/1/7138		Garjainia	left maxilla	4	Garjainia		8.8	0
BP/1/7153		Garjainia	right dentary	5	Garjainia	9.9	7.3	1.356164384				7
NMQR3051		Garjainia	isolated tooth		Garjainia	9.9	8.1	1.222222222	24			5			6
NMQR3051		Garjainia	left dentary	1	Garjainia	6.4	5	1.28				5
NMQR3051		Garjainia	left dentary	2	Garjainia	6.1	4.1	1.487804878				5
NMQR3051		Garjainia	left dentary	3	Garjainia	8.9	7.8	1.141025641	13.2
NMQR3051		Garjainia	left dentary	4	Garjainia	9.4	7.9	1.189873418	19.3			5		4	5
NMQR3051		Garjainia	left dentary	5	Garjainia	11.9	8.4	1.416666667				4			4
NMQR3051		Garjainia	left dentary	6	Garjainia	7.7	6	1.283333333	11		4	5			4
NMQR3051		Garjainia	left dentary	7	Garjainia	7.6	5.5	1.381818182	15.7
NMQR3051		Garjainia	left dentary	8	Garjainia	8.3	6.2	1.338709677	14
NMQR3051		Garjainia	left dentary	9	Garjainia	6.2	5.9	1.050847458	11.3
NMQR3051		Garjainia	left dentary	10	Garjainia	8.1	4.9	1.653061224
NMQR3051		Garjainia	left dentary	12	Garjainia	9.1	5.9	1.542372881
NMQR3051		Garjainia	left dentary	13	Garjainia	6.1	4.3	1.418604651
NMQR3051		Garjainia	left dentary	14	Garjainia	4.4	2.8	1.571428571
NMQR3051		Garjainia	isolated tooth		Garjainia	8.1	4.3	1.88372093	16.7	4	4	5
BP/1/9185	A647	indent temno	isolated tooth		temno	1.5	1.1	1.363636364	4.1
BP/1/9190	A707	indent temno	isolated tooth		temno	2.8	1.9	1.473684211	5.2							has partial root
BP/1/9178	A724	indent temno	isolated tooth		temno	3	2.5	1.2
BP/1/9181	A743	indent temno	isolated tooth		temno	2.6	2	1.3	6.1
BP/1/9194	A752	indent temno	isolated tooth		temno	1.6	1.6	1	2.8
BP/1/9179	A765	indent temno	isolated tooth		temno	1.8	2	0.9	4.5
BP/1/9189	A935	indent temno	isolated tooth		temno	2.6	3.5	0.742857143	6.4
BP/1/9174	B307	indent temno	isolated tooth		temno	1.5	1.3	1.153846154	2.1
BP/1/9192	B553	indent temno	isolated tooth		temno	3.2	3.8	0.842105263	6.6
BP/1/9177	B557	indent temno	isolated tooth		temno	5.6	5.2	1.076923077								apico-basal grooves near base
BP/1/9176	B561	indent temno	isolated tooth		temno	3.6	3.2	1.125	8.2
BP/1/9187	B570	indent temno	isolated tooth		temno	4.8	2.8	1.714285714	8.7
BP/1/9181	B733	indent temno	isolated tooth		temno	2.4	2.2	1.090909091	4
BP/1/9182	B783	indent temno	isolated tooth		temno	2.5	2.2	1.136363636	4.5
BP/1/9193	G239	indent temno	isolated tooth		temno	0.9	1	0.9	1.1
BP/1/9175	G285	indetnt temno	isolated tooth		temno	1.9	1.3	1.461538462	3.8
BP/1/9188	H224	indent temno	isolated tooth		temno	3.4	3.4	1	7.3
BP/1/9183	H641	indent temno	isolated tooth		temno	4.1	2.9	1.413793103	7
BP/1/9180	I873	indent temno	isolated tooth		temno	1.2	1.1	1.090909091	1.7
BP/1/9191	J421	indent temno	isolated tooth		temno	2.2	3.1	0.709677419	7.7
