# Supplementary material for: A diverse diapsid tooth assemblage from the Early Triassic (Driefontein locality, South Africa) records the recovery of diapsids following the end-Permian mass extinction
Source: PLoS One. 2023 May 1;18(5):e0285111. doi: 10.1371/journal.pone.0285111 (PMC10150976; doi:10.1371/journal.pone.0285111)
Supplement: S2 Dataset — (XLSX) [file pone.0285111.s002.xlsx]

## Sheet: Scoring
taxon	Specimen ID	Field ID	t1	t2	t3	t4	t5	t6	t7	t8	t9	t10	t11	t12	t13
A	BP/1/8377		1	0	1	1	0	1	2	0	1	1	1	1	0
A	BP/1/9102	B534	1	0	0	1	0	1	2	0	0	1	0	1	0
A	BP/1/9103	J954	1	0	0	0	0	1	2	1	0	?	?	1	?
A	BP/1/9104	D198	0	0	1	1	0	?	2	?	0	?	?	1	?
A	BP/1/9105	A382	?	0	0	0	0	1	2	1	0	1	0	1	0
A	BP/1/9106	I271	1	0	1	0	0	1	2	0	0	1	0	1	0
A	BP/1/9107	J610	0	0	1	0	0	1	2	1	0	1	0	1	0
A	BP/1/9108	B509	0	0	1	0	0	1	2	0	0	1	0	1	0
A	BP/1/9109	G196	1	0	0	0	0	1	2	0	1	0	0	1	0
A	BP/1/9110	B712	0	0	1	1	0	0	2	1	1	?	?	1	1
A	BP/1/9111	B574	1	0	0	1	0	1	2	1	0	1	0	1	1
A	BP/1/9112	B555	1	0	1	0	0	0	2	1	0	0	0	1	0
A	BP/1/9113	I374	1	0	1	0	0	0	2	1	0	0	0	1	0
A	BP/1/9114	B510	0	0	1	1	0	1	2	0	1	0	0	1	1
A	BP/1/9115	K107	0	0	1	0	0	?	2	1	1	1	0	1	0
A	BP/1/9116	J332	?	0	1	?	0	0	2	1	1	?	?	1	1
B	BP/1/9117	D254	2	0	1	0	1	NA	0	NA	0	NA	NA	1	NA
B	BP/1/9118	D604	0	0	1	0	1	NA	0	NA	0	NA	NA	1	NA
B	BP/1/9119	E220	0	0	1	0	1	NA	0	NA	0	NA	NA	1	NA
B	BP/1/9120	I640	0	0	1	0	1	NA	0	NA	0	NA	NA	1	NA
B	BP/1/9121	G995	0	0	1	0	1	NA	0	NA	0	NA	NA	1	NA
B	BP/1/9122	B480	2	0	1	0	1	NA	0	NA	1	NA	NA	1	NA
B	BP/1/9123	J292	2	0	1	0	1	NA	0	NA	1	NA	NA	1	NA
B	BP/1/9124	A716	0	0	1	0	1	NA	0	NA	0	NA	NA	1	NA
B	BP/1/9125	A845	2	0	1	0	1	NA	0	NA	NA	NA	NA	0	NA
B	BP/1/9126	G273	0	0	1	0	1	NA	0	NA	0	NA	NA	1	NA
C	BP/1/9127	A867	0	0	1	0	0	?	1	1	1	0	?	1	1
C	BP/1/9128	F970	0	0	1	0	0	0	1	1	1	0	0	1	0
C	BP/1/9129	I415	0	0	0	0	0	1	1	1	0	?	?	1	1
C	BP/1/9130	A912	?	0	1	0	0	?	1	1	?	0	0	?	1
C	BP/1/9131	A163	0	0	1	1	0	0	1	1	0	0	0	1	1
D	BP/1/9132	D982	0	0	0	0	0	NA	0	NA	0	NA	NA	1	NA
D	BP/1/9133	C360	0	0	0	0	0	NA	0	NA	0	NA	NA	1	NA
D	BP/1/9134	J875	0	0	1	0	0	NA	0	NA	0	NA	NA	1	NA
D	BP/1/9135	K013	0	0	1	0	0	NA	0	NA	0	NA	NA	1	NA
D	BP/1/9136	D788	0	0	0	0	0	NA	0	NA	0	NA	NA	1	NA
D	BP/1/9137	F896	0	0	1	0	0	NA	0	NA	0	NA	NA	1	NA
D	BP/1/9138	D989	0	0	1	0	0	NA	0	NA	0	NA	NA	1	NA
D	BP/1/9139	B576	0	0	1	0	0	NA	0	NA	0	NA	NA	1	NA
D	BP/1/9140	I841	0	0	1	0	0	NA	0	NA	0	NA	NA	1	NA
D	BP/1/9141	I333	0	0	1	0	0	NA	0	NA	0	NA	NA	1	NA
D	BP/1/9142	H457	2	0	1	0	0	NA	1	NA	0	NA	NA	1	NA
D	BP/1/9143	C097	0	0	1	0	0	NA	0	NA	0	NA	NA	1	NA
D	BP/1/9144	B839	0	0	1	0	0	NA	0	NA	0	NA	NA	1	NA
D	BP/1/9145	C057	0	0	1	0	0	NA	0	NA	1	NA	NA	1	NA
D	BP/1/9146	B848/9	0	0	1	0	0	NA	0	NA	0	NA	NA	1	NA
D	BP/1/9147	B542	0	0	1	0	0	NA	0	NA	0	NA	NA	1	NA
D	BP/1/9148	B569	0	0	1	0	0	NA	0	NA	0	NA	NA	1	NA
D	BP/1/9149	B594	0	0	1	0	0	NA	0	NA	1	NA	NA	1	NA
D	BP/1/9150	B598	0	0	1	0	0	NA	0	NA	0	NA	NA	1	NA
D	BP/1/9151	B600	0	0	1	0	0	NA	0	NA	0	NA	NA	1	NA
D	BP/1/9152	C114	0	0	1	0	0	NA	0	NA	0	NA	NA	1	NA
D	BP/1/9153	E193	0	0	1	0	0	NA	0	NA	0	NA	NA	1	NA
D	BP/1/9154	E211	0	0	1	0	0	NA	0	NA	0	NA	NA	1	NA
D	BP/1/9155	E228	0	0	1	0	0	NA	0	NA	0	NA	NA	1	NA
D	BP/1/9156	F437	0	0	1	0	0	NA	0	NA	0	NA	NA	1	NA
D	BP/1/9157	G153	0	0	1	0	0	NA	0	NA	1	NA	NA	1	NA
D	BP/1/9158	H217	0	0	1	0	0	NA	0	NA	0	NA	NA	1	NA
D	BP/1/9159	D249	0	0	1	0	0	NA	0	NA	1	NA	NA	1	NA
D	BP/1/9160	I425	0	0	0	0	0	NA	0	NA	1	NA	NA	1	NA
D	BP/1/9161	G461	0	0	1	0	0	NA	0	NA	0	NA	NA	1	NA
D	BP/1/9162	A190	0	0	1	0	0	NA	0	NA	0	NA	NA	1	NA
D	BP/1/9163	A660	0	0	1	0	0	NA	0	NA	0	NA	NA	1	NA
E	BP/1/9164	B581	1	1	0	0	0	0	1	1	0	1	0	1	0
E	BP/1/9165	J797	?	1	0	0	0	1	1	1	0	1	0	1	1
E	BP/1/9166	G983	1	1	0	0	0	0	1	0	0	?	?	1	1
E	BP/1/9167	A177	1	1	1	0	0	0	1	1	0	0	?	1	1
F	BP/1/9168	I292	1	0	0	0	0	NA	0	NA	0	NA	NA	1	NA
F	BP/1/9169	E431	1	0	0	0	0	NA	0	NA	0	NA	NA	1	NA
F	BP/1/9170	G292	1	0	0	0	0	NA	0	NA	0	NA	NA	1	NA
G	BP/1/9171	I084	1	1	0	0	0	0	2	0	0	0	0	1	0
G	BP/1/9172	B565	0	1	0	0	0	1	2	1	0	0	0	1	1
G	BP/1/9173	J315	1	1	0	0	0	0	2	1	0	0	0	1	0
temno	BP/1/9174	B307	0	1	1	0	0	NA	0	NA	0	NA	NA	1	NA
temno	BP/1/9175	G285	0	1	1	0	0	NA	0	NA	0	NA	NA	1	NA
temno	BP/1/9176	B561	0	1	1	0	0	NA	0	NA	1	NA	NA	1	NA
temno	BP/1/9177	B557	0	1	1	0	0	NA	0	NA	0	NA	NA	1	NA
temno	BP/1/9178	A724	0	1	1	0	0	NA	0	NA	0	NA	NA	1	NA
temno	BP/1/9179	A765	1	0	1	0	1	NA	0	NA	1	NA	NA	1	NA
temno	BP/1/9180	I873	0	1	1	0	0	NA	0	NA	0	NA	NA	1	NA
temno	BP/1/9181	B733	0	?	1	0	0	NA	0	NA	0	NA	NA	1	NA
temno	BP/1/9182	B783	0	1	1	0	0	NA	0	NA	0	NA	NA	1	NA
temno	BP/1/9183	H641	0	1	1	0	0	NA	0	NA	0	NA	NA	1	NA
temno	BP/1/9184	A743	0	1	1	0	0	NA	0	NA	0	NA	NA	1	NA
temno	BP/1/9185	A647	0	1	1	0	0	NA	0	NA	0	NA	NA	1	NA
temno	BP/1/9186	E199	0	1	1	0	0	NA	0	NA	0	NA	NA	1	NA
temno	BP/1/9187	B570	0	1	1	0	0	NA	0	NA	0	NA	NA	1	NA
temno	BP/1/9188	H224	0	1	1	0	0	NA	0	NA	0	NA	NA	1	NA
temno	BP/1/9189	A935	1	1	1	0	0	NA	0	NA	0	NA	NA	1	NA
temno	BP/1/9190	A707	1	1	1	0	0	NA	0	NA	0	NA	NA	1	NA
temno	BP/1/9191	J421	1	0	1	0	1	NA	0	NA	1	NA	NA	1	NA
temno	BP/1/9192	B553	1	0	1	0	1	NA	0	NA	1	NA	NA	1	NA
temno	BP/1/9193	G239	1	0	1	0	1	NA	0	NA	1	NA	NA	1	NA
temno	BP/1/9194	A752	0	0	1	0	0	NA	0	NA	1	NA	NA	1	NA

## Sheet: Trait Descriptions
T1	Is the tooth tip within the area of the crown base (0), distal to the distal most end of the tooth base (=recurved, 1), or lingual to the lingual most end of the crown base (2)
T2	Does tooth have series parallel ridges from tip to base (=fluted)? No 0, yes 1
T3	Unequal labial/lingual curvature no 0, yes 1
T4	Angle of mesial edge changing gradually 0, or abruptly 1
T5	Tooth has fabl > bw (0) or is bulbous fabl < bw (1)
T6	Denticle caudae absent 0 present 1 (Abler, 1992)
T7	Neither mesial nor distal margins serrated (0), only distal margin serrrated (1), both mesial and distal margins serrated (2)
T8	Density of denticles is low (<6) 0, or high (>/=6) 1 (taken near middle of carina row)
T9	Position of the anterior carina is midline (0) or offset (1) from mesial distal long axis
T10	Size of denticles remains constant (0) or changes (1)
T11	Shape of denticles along the distal margin remains constant (0) or changes (1)
T12	Mesial margin lacks a carina (0) mesial margin possesses a carina (1)
T13	Shape of denticles (if present) are square (0) rounded (1)
New morph
temno?
wrong morph
A ideal	1	0	1	0	0	1	2	1	0	1	0	1
B ideal	1	0	1	0	1	NA	0	NA	1	NA	NA	1	NA
C ideal	1	0	1	0	0	0	1	1	-
D ideal	0	1	1	0	0		0		1			1
E ideal	0	1	0	0	0	1	1	1	0			1
